# Supplementary material for: Inferring lumbar lordosis in Neandertals and other hominins
Source: PNAS Nexus. 2022 Mar 2;1(1):pgab005. doi: 10.1093/pnasnexus/pgab005 (PMC9801964; doi:10.1093/pnasnexus/pgab005)
Supplement: pgab005_Supplemental_Files [file pgab005_supplemental_files.zip]

Archive with 4 entries (4 files):
- PNASNEXUS-PNASNEXUS-2021-00121-s01.docx
- PNASNEXUS-PNASNEXUS-2021-00121-s02.xlsx
- PNASNEXUS-PNASNEXUS-2021-00121-s03.xlsx
- PNASNEXUS-PNASNEXUS-2021-00121-s04.xlsx
