# Supplementary material for: Inferring lumbar lordosis in Neandertals and other hominins
Source: PNAS Nexus. 2022 Mar 2;1(1):pgab005. doi: 10.1093/pnasnexus/pgab005 (PMC9801964; doi:10.1093/pnasnexus/pgab005)
Supplement: pgab005_Supplemental_Files [file pgab005_supplemental_files.zip › PNASNEXUS-PNASNEXUS-2021-00121-s02.xlsx]

## Sheet: Wedging angle
Postindustrial males	Preindustrial males	Preindustrial females	Postindustrial females	Neandertals
-14.054	-9.218	-15.0302	-10.4543	13.2
-10.66	-6.17675	-14.2438	-20.279	17.1
-8.72381	3.37791	-13.1333	0.66306
-6.52866	9.78505	-12.9659	-19.5255
-6.1782	0.0700891	-11.7776	-13.593
-6.11242	-1.62438	-10.4856	-0.637293
-5.03916	-5.18359	-10.142	-7.33625
-4.66061	-0.364487	-8.27881	-2.09288
-4.55559	-4.0579	-6.88638	-4.71109
-2.87249	8.71783	-6.88317	-9.78297
-2.08636	-12.8398	-5.20366	-9.06507
-1.20202	2.85829	-5.12853	-10.4117
-0.768275	-7.87641	-4.8308	9.52123
-0.614043	4.4271	-3.36835	8.69171
1.48725	0.154813	-0.850279	-14.1841
1.67661	-4.03105	0.248736	1.62834
3.58099	-12.6321	0.448242	-8.07638
3.68005	-11.1272	0.756396	-1.69625
3.77388	10.3133	1.54357	2.11496
5.193	-7.90113	1.59113	0.387557
5.31521	-8.34663	1.89897	-4.30851
5.42003	-3.4186	2.66165	5.19406
6.30773	4.36512	2.97015	-7.46736
6.33157	-3.36101	5.94628	-2.45523
7.21962	5.04537	6.95193	-1.90446
8.92471	5.73103	7.57879	-5.54326
9.26267	10.0879	8.39241	-7.94309
9.41898	-9.60281	9.50385	-3.51393
9.53652	-6.96974	11.5482	-9.81305
10.4568	-7.81662	11.6206	-6.92076
11.0874	-2.88418	18.0106	3.29793
11.1194	-0.115136		-1.94432
11.4749	2.32195		-12.2996
12.755	2.73079		6.92978
13.1361	-6.55027		-5.33845
13.3943	-0.576947		-11.9184
13.6895	-0.915689		-0.368484
14.3986	-3.70949		1.66514
15.387	-1.1087		-4.98172
15.5251	4.61216		-6.6386
16.351	-0.196771		-5.1677
16.6231	5.49895		-9.28311
17.0209	4.6142		-2.9713
18.2669	2.10758		2.50018
18.9334	3.07411		11.1736
20.6666	-4.6994		-4.06807
22.0513	1.77592		-6.9408
	-0.765193		-11.8874
	-3.76397		-12.6845
	8.99253		0.166464
	-8.07892		-5.66091
	-6.47166		2.22687
	6.32413		6.88424
	-3.88223		-5.22305
	1.92972		-0.481959
	2.86056		-17.5468
	2.13201		-14.948
	12.7874		5.8477
	5.36824		-12.0342
	7.47593		-6.40622
	-6.65939		-21.1182
	-6.64919		3.05333
	-1.99475		-7.90664
	4.86887		-8.40343
	6.74881		-11.4189
	8.47076		-12.972
	-28.0966		-15.6549
	-17.9446		-15.9579
	-16.9909		-1.3218
	-15.277		-23.0937
	-13.8122		1.29283
	-11.0678		-9.49812
	-10.562		-2.57162
	-9.08838		-13.523
	-7.58096		-5.61254
	-6.63672		0.959001
	-6.52473		-1.28634
	-5.84499		4.99601
	-5.24405		-3.12306
	-4.72069		3.62744
	-3.82688		5.71748
	-3.20585		-3.89136
	-2.67873		-6.3194
	-2.6665		-9.56116
	-2.10528		-3.0187
	-0.5129		0.607149
	-0.458397		3.6631
	1.41928		-11.6393
	3.9671		-10.361
	8.21618		5.72836
	10.8515		-7.97942
	20.6523		-16.8098
	0.69753		-3.73253
	-1.59464		-11.1262
	-2.5787		-3.99999
	0.590445		-6.47599
	-0.651816		-17.4667
	5.62279		-20.9699
	-4.29843		0.039671
	14.5335		5.75319
	7.21245		3.93593
	-7.75863		-9.19899
	-13.8096		7.16057
	-4.94291		5.48327
	-7.92999		-12.0089
	1.37121		-9.41796
	5.1561		-27.1207
	6.38718		-4.25041
	3.97915		-23.186
	2.74625		-20.0823
	19.5466		-19.0044
	-6.58216		-17.5595
	0.00673408		-15.8101
	-9.3589		-14.7527
	-3.10608		-12.1788
	-0.5595		-10.7762
	-9.67404		-9.30794
	1.97248		-7.80268
	0.846304		-7.37597
	-9.91581		-6.36978
	-2.95252		-5.94787
	2.29534		-5.78425
	6.09841		-4.47175
	2.46017		6.22165
	-1.55333		-31.3128
	4.69591		0.704962
	8.83808		-5.69693
