# Supplementary material for: Inferring lumbar lordosis in Neandertals and other hominins
Source: PNAS Nexus. 2022 Mar 2;1(1):pgab005. doi: 10.1093/pnasnexus/pgab005 (PMC9801964; doi:10.1093/pnasnexus/pgab005)
Supplement: pgab005_Supplemental_Files [file pgab005_supplemental_files.zip › PNASNEXUS-PNASNEXUS-2021-00121-s03.xlsx]

## Sheet: Articular facet angle
Postindustrial males	Preindustrial males	Preindustrial females	Postindustrial females	Neandertals
493	497.421	516.144	503	472.203
484	491.675	485.035	529	456.562
504	506.478	496.349	493
494	478.002	471.168	491
479	497.601	495.08	513
479	480.526	473.966	479
496	475.499	501.192	511
495	483.876	488.672	513
514	465.148	477.034	484
519	488.222	475.148	518
505	492.942	479.939	496
527	485.252	499.506	506
488	488.457	494.259	478
501	469.637	486.955	507
474	466.903	480.182	493
474	518.036	487.964	502
463	478.561	478.696	479
462	486.831	479.334	477
482	463.128	488.808	481
521	466.97	467.25	510
457	456.087	493.867	476
511	489.164	494.471	500
468	471.781		501
491	491.573		495
478	473.308		503
481	495.292		493
504	495.109		505
490	479.487		527
477	465.547		487
497	476.882		508
498	471.887		501
474	480.809		499
486	481.34		492
472	466.805		509
448	492.721		491
525	483.621		500
469	467.749		494
482	469.143		514
472	487.412
501	470.494
507
495
478
497
514
472
495
511
493
485
453
493
499
505
508
516
516
501
508
509
507
