# Supplementary material for: Inferring lumbar lordosis in Neandertals and other hominins
Source: PNAS Nexus. 2022 Mar 2;1(1):pgab005. doi: 10.1093/pnasnexus/pgab005 (PMC9801964; doi:10.1093/pnasnexus/pgab005)
Supplement: pgab005_Supplemental_Files [file pgab005_supplemental_files.zip › PNASNEXUS-PNASNEXUS-2021-00121-s04.xlsx]

## Sheet: Ancestry-Geography, Age
Σ WA	Sex	Ancestry		Σ WA	Sex	Geography		Σ AF	Sex	Age category
-5.61254	Female	Black		6.33157	Male	Africa		503	Female	Young (18-55)
-15.6549	Female	Black		9.26267	Male	Africa		529	Female	Young (18-55)
-9.49812	Female	Black		9.41898	Male	Africa		493	Female	Young (18-55)
-12.972	Female	Black		15.387	Male	Africa		491	Female	Young (18-55)
-6.40622	Female	Black		5.31521	Male	Africa		513	Female	Young (18-55)
4.99601	Female	Black		-2.08636	Male	Africa		479	Female	Young (18-55)
-21.1182	Female	Black		8.92471	Male	Africa		511	Female	Young (18-55)
3.05333	Female	Black		18.9334	Male	Africa		513	Female	Young (18-55)
-7.90664	Female	Black		18.2669	Male	Africa		484	Female	Young (18-55)
-8.40343	Female	Black		3.68005	Male	Africa		518	Female	Young (18-55)
-11.4189	Female	Black		10.4568	Male	Africa		496	Female	Young (18-55)
-15.9579	Female	Black		1.48725	Male	Africa		506	Female	Young (18-55)
-1.3218	Female	Black		3.77388	Male	Africa		478	Female	Young (18-55)
-23.0937	Female	Black		11.0874	Male	Africa		507	Female	Young (18-55)
1.29283	Female	Black		5.42003	Male	Africa		493	Female	Young (18-55)
-2.57162	Female	Black		-14.054	Male	Africa		502	Female	Young (18-55)
-13.523	Female	Black		3.58099	Male	Africa		479	Female	Young (18-55)
0.959001	Female	Black		-6.11242	Male	Africa		477	Female	Young (18-55)
-1.28634	Female	Black		-4.55559	Male	Africa		481	Female	Young (18-55)
-17.5468	Female	Black		-6.1782	Male	Africa		510	Female	Older (55+)
-14.948	Female	Black		15.5251	Male	Africa		476	Female	Older (55+)
-12.6845	Female	Black		7.21962	Male	Africa		500	Female	Older (55+)
-12.0342	Female	Black		9.53652	Male	Africa		501	Female	Older (55+)
-11.8874	Female	Black		6.30773	Male	Island SE Asia, Australia, Americas		495	Female	Older (55+)
-6.9408	Female	Black		-1.20202	Male	Island SE Asia, Australia, Americas		503	Female	Older (55+)
-5.69693	Female	Black		-4.66061	Male	Island SE Asia, Australia, Americas		493	Female	Older (55+)
-5.66091	Female	Black		11.4749	Male	Island SE Asia, Australia, Americas		505	Female	Older (55+)
-5.22305	Female	Black		13.1361	Male	Island SE Asia, Australia, Americas		527	Female	Older (55+)
-4.06807	Female	Black		-0.768275	Male	Island SE Asia, Australia, Americas		487	Female	Older (55+)
-0.481959	Female	Black		12.755	Male	Island SE Asia, Australia, Americas		508	Female	Older (55+)
0.166464	Female	Black		14.3986	Male	Island SE Asia, Australia, Americas		501	Female	Older (55+)
2.22687	Female	Black		-5.03916	Male	Island SE Asia, Australia, Americas		499	Female	Older (55+)
2.50018	Female	Black		20.6666	Male	Island SE Asia, Australia, Americas		492	Female	Older (55+)
5.8477	Female	Black		-2.87249	Male	Island SE Asia, Australia, Americas		509	Female	Older (55+)
6.88424	Female	Black		22.0513	Male	Island SE Asia, Australia, Americas		491	Female	Older (55+)
11.1736	Female	Black		11.1194	Male	Island SE Asia, Australia, Americas		500	Female	Older (55+)
-10.45	Female	Black		1.67661	Male	Island SE Asia, Australia, Americas		494	Female	Older (55+)
-20.3	Female	Black		-10.66	Male	Island SE Asia, Australia, Americas		514	Female	Older (55+)
0.7	Female	Black		13.6895	Male	Island SE Asia, Australia, Americas		493	Male	Young (18-55)
-19.5	Female	Black		5.193	Male	Island SE Asia, Australia, Americas		484	Male	Young (18-55)
-13.59	Female	Black		16.351	Male	Island SE Asia, Australia, Americas		504	Male	Young (18-55)
-0.64	Female	Black		-6.52866	Male	Island SE Asia, Australia, Americas		494	Male	Young (18-55)
-7.34	Female	Black		13.3943	Male	Island SE Asia, Australia, Americas		479	Male	Young (18-55)
-2.1	Female	Black		16.6231	Male	Island SE Asia, Australia, Americas		479	Male	Young (18-55)
-4.71	Female	Black		-8.72381	Male	Island SE Asia, Australia, Americas		496	Male	Young (18-55)
-9.78	Female	Black		-0.614043	Male	Island SE Asia, Australia, Americas		495	Male	Young (18-55)
-9.07	Female	Black		17.0209	Male	Island SE Asia, Australia, Americas		514	Male	Young (18-55)
-10.41	Female	Black		-3.36835	Female	Africa		519	Male	Young (18-55)
9.52	Female	Black		0.448242	Female	Africa		505	Male	Young (18-55)
8.69	Female	Black		-14.2438	Female	Africa		527	Male	Young (18-55)
-14.2	Female	Black		-12.9659	Female	Africa		488	Male	Young (18-55)
1.63	Female	Black		5.94628	Female	Africa		501	Male	Young (18-55)
-8.08	Female	Black		7.57879	Female	Africa		474	Male	Young (18-55)
-1.7	Female	Black		18.0106	Female	Africa		474	Male	Young (18-55)
2.11	Female	Black		0.248736	Female	Africa		463	Male	Young (18-55)
0.4	Female	Black		8.39241	Female	Africa		462	Male	Young (18-55)
-4.31	Female	Black		-6.88638	Female	Africa		482	Male	Young (18-55)
5.19	Female	Black		-0.850279	Female	Africa		521	Male	Young (18-55)
-7.47	Female	Black		0.756396	Female	Africa		457	Male	Young (18-55)
-2.46	Female	Black		1.54357	Female	Africa		511	Male	Young (18-55)
-1.9	Female	Black		9.50385	Female	Africa		468	Male	Young (18-55)
-5.54	Female	Black		11.5482	Female	Africa		491	Male	Young (18-55)
-7.94	Female	Black		-5.20366	Female	Africa		478	Male	Young (18-55)
-3.51	Female	Black		-11.7776	Female	Island SE Asia, Australia, Americas		481	Male	Young (18-55)
-9.81	Female	Black		-8.27881	Female	Island SE Asia, Australia, Americas		504	Male	Young (18-55)
-6.92	Female	Black		-10.4856	Female	Island SE Asia, Australia, Americas		490	Male	Young (18-55)
3.3	Female	Black		11.6206	Female	Island SE Asia, Australia, Americas		477	Male	Young (18-55)
-1.94	Female	Black		-4.8308	Female	Island SE Asia, Australia, Americas		497	Male	Young (18-55)
-12.3	Female	Black		1.89897	Female	Island SE Asia, Australia, Americas		498	Male	Young (18-55)
6.9	Female	Black		2.66165	Female	Island SE Asia, Australia, Americas		474	Male	Young (18-55)
-5.34	Female	Black		1.59113	Female	Island SE Asia, Australia, Americas		486	Male	Young (18-55)
-11.9	Female	Black		-10.142	Female	Island SE Asia, Australia, Americas		472	Male	Young (18-55)
-0.37	Female	Black		-5.12853	Female	Island SE Asia, Australia, Americas		448	Male	Young (18-55)
1.67	Female	Black		-13.1333	Female	Island SE Asia, Australia, Americas		469	Male	Older (55+)
-5	Female	Black		-15.0302	Female	Island SE Asia, Australia, Americas		482	Male	Older (55+)
-6.64	Female	Black		2.97015	Female	Island SE Asia, Australia, Americas		472	Male	Older (55+)
-5.2	Female	Black		6.95193	Female	Island SE Asia, Australia, Americas		501	Male	Older (55+)
-9.28	Female	Black		-6.88317	Female	Island SE Asia, Australia, Americas		507	Male	Older (55+)
-3	Female	Black						495	Male	Older (55+)
-21.3619	Female	White						478	Male	Older (55+)
3.93593	Female	White						497	Male	Older (55+)
0.039671	Female	White						514	Male	Older (55+)
-20.9699	Female	White						472	Male	Older (55+)
5.75319	Female	White						495	Male	Older (55+)
-9.19899	Female	White						511	Male	Older (55+)
7.16057	Female	White						493	Male	Older (55+)
5.48327	Female	White						485	Male	Older (55+)
-12.0089	Female	White						453	Male	Older (55+)
-9.41796	Female	White						493	Male	Older (55+)
-4.25041	Female	White						499	Male	Older (55+)
-3.12306	Female	White						505	Male	Older (55+)
3.62744	Female	White						508	Male	Older (55+)
5.71748	Female	White						516	Male	Older (55+)
-3.89136	Female	White						516	Male	Older (55+)
-6.3194	Female	White						501	Male	Older (55+)
-9.56116	Female	White						508	Male	Older (55+)
-3.0187	Female	White						509	Male	Older (55+)
0.607149	Female	White						507	Male	Older (55+)
3.6631	Female	White
-11.6393	Female	White
-10.361	Female	White
5.72836	Female	White
-7.97942	Female	White
-16.8098	Female	White
-3.73253	Female	White
-11.1262	Female	White
-3.99999	Female	White
-6.47599	Female	White
-17.4667	Female	White
-31.3128	Female	White
-23.186	Female	White
-20.0823	Female	White
-19.0044	Female	White
-17.5595	Female	White
-15.8101	Female	White
-14.7527	Female	White
-12.1788	Female	White
-10.7762	Female	White
-9.30794	Female	White
-7.80268	Female	White
-7.37597	Female	White
-6.36978	Female	White
-5.94787	Female	White
-5.78425	Female	White
-4.47175	Female	White
6.22165	Female	White
-9.218	Male	Black
-6.17675	Male	Black
3.37791	Male	Black
9.78505	Male	Black
0.0700891	Male	Black
-1.62438	Male	Black
-5.18359	Male	Black
-0.364487	Male	Black
0.69753	Male	Black
-1.59464	Male	Black
5.04537	Male	Black
5.73103	Male	Black
10.0879	Male	Black
-9.60281	Male	Black
-6.96974	Male	Black
-7.81662	Male	Black
-2.88418	Male	Black
-0.115136	Male	Black
2.32195	Male	Black
2.73079	Male	Black
-6.55027	Male	Black
-0.576947	Male	Black
-0.915689	Male	Black
-3.70949	Male	Black
-1.1087	Male	Black
4.61216	Male	Black
-0.196771	Male	Black
5.49895	Male	Black
4.6142	Male	Black
2.10758	Male	Black
3.07411	Male	Black
-4.6994	Male	Black
1.77592	Male	Black
-0.765193	Male	Black
-3.76397	Male	Black
8.99253	Male	Black
-8.07892	Male	Black
-6.47166	Male	Black
6.32413	Male	Black
-3.88223	Male	Black
1.92972	Male	Black
2.86056	Male	Black
2.13201	Male	Black
12.7874	Male	Black
5.36824	Male	Black
7.47593	Male	Black
-6.65939	Male	Black
-6.64919	Male	Black
-1.99475	Male	Black
4.86887	Male	Black
6.74881	Male	Black
8.47076	Male	Black
-4.0579	Male	White
8.71783	Male	White
-12.8398	Male	White
2.85829	Male	White
-7.87641	Male	White
4.4271	Male	White
0.154813	Male	White
-4.03105	Male	White
-12.6321	Male	White
-11.1272	Male	White
10.3133	Male	White
-7.90113	Male	White
-8.34663	Male	White
-3.4186	Male	White
4.36512	Male	White
-3.36101	Male	White
0.590445	Male	White
-0.651816	Male	White
5.62279	Male	White
-4.29843	Male	White
14.5335	Male	White
7.21245	Male	White
-7.75863	Male	White
-13.8096	Male	White
-4.94291	Male	White
-7.92999	Male	White
1.37121	Male	White
5.1561	Male	White
6.38718	Male	White
3.97915	Male	White
2.74625	Male	White
19.5466	Male	White
-6.58216	Male	White
0.00673408	Male	White
-9.3589	Male	White
-3.10608	Male	White
-0.5595	Male	White
-9.67404	Male	White
1.97248	Male	White
0.846304	Male	White
-9.91581	Male	White
-2.95252	Male	White
2.29534	Male	White
6.09841	Male	White
2.46017	Male	White
-1.55333	Male	White
4.69591	Male	White
8.83808	Male	White
-17.9446	Male	White
-16.9909	Male	White
-15.277	Male	White
-13.8122	Male	White
-11.0678	Male	White
-10.562	Male	White
-9.08838	Male	White
-7.58096	Male	White
-6.63672	Male	White
-6.52473	Male	White
-5.84499	Male	White
-5.24405	Male	White
-4.72069	Male	White
-3.82688	Male	White
-3.20585	Male	White
-2.67873	Male	White
-2.6665	Male	White
-2.10528	Male	White
-0.5129	Male	White
-0.458397	Male	White
1.41928	Male	White
3.9671	Male	White
8.21618	Male	White
10.8515	Male	White
-28.0966	Male	White
20.6523	Male	White
